# Supplementary material for: Free Amino Acids and Biogenic Amines Profiling and Variation in Wild and Sub-Endemic Cardueae Species from Sardinia and Corse
Source: Plants (Basel). 2023 Jan 10;12(2):319. doi: 10.3390/plants12020319 (PMC9864185; doi:10.3390/plants12020319)
Supplement: Supplementary file 1 [file plants-12-00319-s001.zip]

Archive with 1 entries (1 files):
- plants-2147123-supplementary.pdf
